# Supplementary material for: Functional Analyses of a Small Secreted Cysteine-Rich Protein ThSCSP_14 in Tilletia horrida
Source: Int J Mol Sci. 2022 Nov 30;23(23):15042. doi: 10.3390/ijms232315042 (PMC9736875; doi:10.3390/ijms232315042)
Supplement: Supplementary file 1 [file ijms-23-15042-s001.zip › Supplementary Table S1.xlsx]

## Sheet: Sheet1
Supplementary Table S1 The primers sequences used in this study.
Primer name	Primer sequence(5'-3')	Purpose
ThSCSP_14-F	gacctcgactctagaggatccATGCTGATGCCCTCTTTCAAGT	PCR amplification
ThSCSP_14-R	gtccttgtagtcagaaggcctTTAAGCGATGTCGTAGGGGAA
ThSCSP_14△SP-F	cggaattttaattaagaattcATGCTGATGCCCTCTTTCAAGT
ThSCSP_14△SP-R	cactatagggagaacctcgagGGCAAGGGCGACGGAGCC
ThSCSP_14PHB-F	accagtctctctctcaagcttATGCAGACCGACGGCCCT
ThSCSP_14PHB-R	gctcaccatactagtggatccTTAAGCGATGTCGTAGGGGAA
UBQ-F	ACCACTTCGACCGCCACTACT	qRT-PCR
UBQ-R	ACGCCTAAGCCTGCTGGTT
ThSCSP_14-qRT-PCR-F	ATGCTGATGCCCTCTTTCAAGT
ThSCSP_14-qRT-PCR-R	TTAAGCGATGTCGTAGGGGAAGAC
Nb-Actin-qRT-PCR-F	TGGCATCTCTCAGCACATTCC
Nb-Actin-qRT-PCR-R	TGCACAATGGATGGGCCAGA
Nb-ERF1-qRT-PCR-F	GCTCTTAACGTCGGATGGTC
Nb-ERF2-qRT-PCR-R	AGCCAAACCCTAGCTCCATT
Nb-LOX-qRT-PCR-F	AAAACCTATGCCTCAAGAAC
Nb-LOX-qRT-PCR-R	ACTGCTGCATAGGCTTTGG
Nb-RbohB-qRT-PCR-F	TCACAAGAGCTCAGGCGTTT
Nb-RbohB-qRT-PCR-R	TCATCGAACCGCTTCTCGAC
Nb-PR2b-qRT-PCR-F	AGGTGTTTGCTATGGAATGC
Nb-PR2b-qRT-PCR-R	TCTGTACCCACCATCTTGC
Nb-PR4a-qRT-PCR-F	CAACCCACAGAACATTAACTGG
Nb-PR4a-qRT-PCR-R	TTGTCGGCATCCCAAGTAGT
Nb-SGT1-qRT-PCR-F	GAGGTGGTGGTGACTATA
Nb-SGT1-qRT-PCR-R	CACATCAATGCTAACACTAAG
Nb-Hsp90-qRT-PCR-F	AACGATAAGTCTGTCAAG
Nb-Hsp90-qRT-PCR-R	CAATCCTCATCAATACTCA
Nb-RAR1-qRT-PCR-F	GATGAAGAAGTGGAGTTG
Nb-RAR1-qRT-PCR-R	TACATTGGTCGTAGAAGT
Nb-SERK3-qRT-PCR-F	GCGAATGATGATGATGTC
Nb-SERK3-qRT-PCR-R	GTTCCACCTCTTCTTCTT
